# Supplementary material for: Exploratory study on microRNA profiles from plasma-derived extracellular vesicles in Alzheimer’s disease and dementia with Lewy bodies
Source: Transl Neurodegener. 2019 Oct 4;8:31. doi: 10.1186/s40035-019-0169-5 (PMC6775659; doi:10.1186/s40035-019-0169-5)
Supplement: Supplementary file 1 — Purchasing information about miRCURY LNA™ Universal RT microRNA PCR, Pick-&-Mix, Ready-to-use Panels used in the study. (XLSX 53 kb) [file 40035_2019_169_MOESM1_ESM.xlsx]

## Sheet: Sheet1
miRCURY LNA™ Universal RT microRNA PCR, Pick-&-Mix, Ready-to-use Panel, plate layout
Name: PM_AGamez_2, Instrument: Roche LightCycler 480 Real-Time PCR system, Panel No.: 539331806
¹ Sample code and Assay code columns are mandatory for recognition by GenEx plate import wizard. Structure and annotation of these columns needs to be followed to enable direct importation and interpretation by GenEx: Sample code: use the annotation S1, S2, S3 etc to distinguish between different samples. Assay code: GOI = gene of interest, Ref = candidate reference gene, Spike = RNA spike-in, IP…
microRNA Name	Target sequence	LNA™ PCR primer set, Product No	Sample code¹	Assay code¹
hsa-miR-21-5p	UAGCUUAUCAGACUGAUGUUGA	204230	S1	GOI
hsa-miR-26a-5p	UUCAAGUAAUCCAGGAUAGGCU	206023	S1	GOI
hsa-let-7i-5p	UGAGGUAGUAGUUUGUGCUGUU	204394	S1	GOI
hsa-miR-126-3p	UCGUACCGUGAGUAAUAAUGCG	204227	S1	GOI
hsa-miR-451a	AAACCGUUACCAUUACUGAGUU	204734	S1	GOI
hsa-miR-23a-3p	AUCACAUUGCCAGGGAUUUCC	204772	S1	GOI
hsa-let-7f-5p	UGAGGUAGUAGAUUGUAUAGUU	204359	S1	GOI
hsa-miR-409-3p	GAAUGUUGCUCGGUGAACCCCU	204358	S1	GOI
hsa-miR-92a-3p	UAUUGCACUUGUCCCGGCCUGU	204258	S1	GOI
hsa-let-7b-5p	UGAGGUAGUAGGUUGUGUGGUU	204750	S1	GOI
hsa-miR-151a-3p	CUAGACUGAAGCUCCUUGAGG	204576	S1	GOI
hsa-miR-24-3p	UGGCUCAGUUCAGCAGGAACAG	204260	S1	GOI
hsa-miR-143-3p	UGAGAUGAAGCACUGUAGCUC	205992	S1	GOI
hsa-miR-423-5p	UGAGGGGCAGAGAGCGAGACUUU	205624	S1	GOI
hsa-miR-183-5p	UAUGGCACUGGUAGAAUUCACU	206030	S3	GOI
