# Supplementary material for: Exploratory study on microRNA profiles from plasma-derived extracellular vesicles in Alzheimer’s disease and dementia with Lewy bodies
Source: Transl Neurodegener. 2019 Oct 4;8:31. doi: 10.1186/s40035-019-0169-5 (PMC6775659; doi:10.1186/s40035-019-0169-5)
Supplement: Supplementary file 2 — Raw data from the Next Generation Sequencing experiment for DLB and control samples. (XLSX 84 kb) [file 40035_2019_169_MOESM2_ESM.xlsx]

## Sheet: Original Data- Not normalized
	hsa-let-7a-3p	hsa-let-7a-5p	hsa-let-7b-3p	hsa-let-7b-5p	hsa-let-7c-5p	hsa-let-7d-3p	hsa-let-7d-5p	hsa-let-7e-5p	hsa-let-7f-5p	hsa-let-7g-5p	hsa-let-7i-5p	hsa-miR-100-5p	hsa-miR-101-3p	hsa-miR-103a-3p	hsa-miR-103b	hsa-miR-106b-3p	hsa-miR-106b-5p	hsa-miR-10a-5p	hsa-miR-10b-5p	hsa-miR-122-5p	hsa-miR-124-3p	hsa-miR-1246	hsa-miR-1255b-5p	hsa-miR-125a-3p	hsa-miR-125a-5p	hsa-miR-125b-1-3p	hsa-miR-125b-2-3p	hsa-miR-125b-5p	hsa-miR-126-3p	hsa-miR-126-5p	hsa-miR-1260a	hsa-miR-1268b	hsa-miR-127-3p	hsa-miR-1273g-3p	hsa-miR-1273h-3p	hsa-miR-128-3p	hsa-miR-1288-3p	hsa-miR-1290	hsa-miR-1291	hsa-miR-1296-5p	hsa-miR-1299	hsa-miR-1301-3p	hsa-miR-1306-5p	hsa-miR-1307-3p	hsa-miR-130b-5p	hsa-miR-132-3p	hsa-miR-1323	hsa-miR-134-5p	hsa-miR-139-3p
C1-EVs_S1_L001_R1_001	0	29013	6	13886	12	0	8	3454	38583	1630	4710	0	1664	0	0	0	2	836	1560	2	0	0	0	0	0	0	0	0	7403	0	0	0	0	0	0	2	2	0	0	0	0	0	0	0	0	0	0	0	0
C3-EVs_S2_L001_R1_001	0	73737	2	37406	2422	128	136	3580	58001	5244	2441	2	0	2	0	328	0	10762	27447	123	0	174	0	0	2741	0	0	0	14045	0	0	84	0	0	256	4	0	0	0	1	0	325	214	2	224	0	0	0	0
C5-EVs_S3_L001_R1_001	0	22114	0	9087	8	2	24	96	21516	693	2128	6	235	104	136	0	10	692	1580	367	0	202	0	0	199	0	4	2	2673	6	0	0	0	0	0	0	188	0	0	0	0	0	0	0	6	0	2	0	0
C7-EVs_S4_L001_R1_001	0	1095	2	977	2	0	0	0	1280	116	208	2	7	0	0	0	0	110	22	0	1	0	0	0	2	0	0	0	38	0	0	0	0	0	0	0	0	0	0	0	0	0	0	0	0	0	0	0	0
DLB2-EVS_S2_L001_R1_001	0	1354	0	52	0	0	0	0	3094	2	0	2	0	0	0	0	0	0	2304	0	0	0	0	0	114	0	0	2	1248	0	0	0	0	0	0	0	0	0	0	0	0	0	0	0	0	0	0	0	0
DLB3-EVs_S5_L001_R1_001	0	15152	4	6832	536	0	10	2255	19729	1676	1368	6	0	0	2	2	0	1084	2885	0	0	0	0	0	300	54	0	4	2467	332	0	1	0	0	0	0	0	0	0	0	0	0	0	0	0	0	0	0	0
DLB31-EVs_S1_L001_R1_001	0	53843	14	23041	52	0	48	785	37275	8416	962	16	64	2	2	2	0	4009	8073	1585	0	0	0	0	623	0	0	2	6427	2	0	0	2	0	0	0	0	0	0	0	0	0	0	0	0	0	0	0	0
DLB32-EVs_S2_L001_R1_001	0	8392	4	424	8	0	6	667	90	1008	44	20	2	4	12	0	0	30	642	0	0	2	0	0	316	0	0	2	811	0	0	0	0	0	0	0	0	0	0	0	0	0	0	0	0	2	0	0	0
DLB33-EVs_S7_L001_R1_001	2	4579	18	11059	426	111	98	244	3587	604	1636	121	253	42	27	74	0	2861	4373	505	0	232	6	4	418	0	4	36	1618	22	2	0	116	26	12	301	0	4	0	0	6	2	0	48	26	0	0	11	50
DLB34-EVs_S3_L001_R1_001	0	10918	2	3762	152	2	10	778	5468	3069	1373	28	8	4	6	0	0	493	985	0	0	634	0	0	6	0	2	430	474	0	0	0	2	0	0	0	0	1	0	0	0	0	0	0	0	0	0	0	0
DLB35-EVs_S5_L001_R1_001	0	2352	0	868	380	0	2	0	2676	174	300	14	0	2	2	0	0	499	402	0	0	2	0	0	0	0	0	0	214	0	0	0	0	0	0	0	0	0	1	0	0	0	0	0	0	0	0	0	0
[truncated: 263 more columns]
